# Supplementary material for: Sustainable Design and Environmental Effects of π-Conjugated Thiophene Surfactants for Optoelectronic Applications
Source: Materials (Basel). 2025 Sep 17;18(18):4349. doi: 10.3390/ma18184349 (PMC12471932; doi:10.3390/ma18184349)
Supplement: Supplementary file 1 [file materials-18-04349-s001.zip]

Archive with 1 entries (1 files):
- materials-3830683-supplementary.pdf
